# Supplementary material for: Metagenomic next-generation sequencing facilitates precision treatment and prognostic improvement in pulmonary cryptococcosis
Source: Front Cell Infect Microbiol. 2025 Oct 23;15:1638215. doi: 10.3389/fcimb.2025.1638215 (PMC12588935; doi:10.3389/fcimb.2025.1638215)
Supplement: Supplementary Table 1 — The chest computed tomography imaging characteristics of 31 patients. (Due to the extensive data volume, detailed imaging findings are provided as supplementary material; refer to Supplementary Table 2 for comprehensive results). [file Table1.xlsx]

## Sheet: Sheet1
Supplementary Table 1 The chest computed tomography imaging characteristics of 31 patients.
Case.No		patchy	nodule	Mass-like	Solitary1/Multiple2	proximal pleura	air bronchogram sign	tree-in-bud sign	Spiculation	Cavitation	broad base sign	Hilar/mediastinal lymphadenopathy	pleural thickening	pulmonary atelectasis	Pleural traction	fibrou streak shadow	pleural effusion
1	Both upper lungs	1	0	0	2	1	0	1	1	0	0	0	0	1	1	1	0
2	Left lower lungs	0	1	0	1	1	0	0	1	0	0	0	1	1	1	1	0
3	Double lower lung	1	1	0	2	1	0	0	0	1	0	0	0	0	0	0	0
4	right lower lung、Left upper lung	1	1	0	2	1	1	1	1	0	0	0	0	0	0	0	0
5	NA	NA	NA	NA	NA	NA	NA	NA	NA	NA	NA	NA	NA	NA	NA	NA	NA
6	Both lungs	1	1	0	2	1	0	1	1	0	0	1	1	1	1	1	1
7	Right upper lung、Left lower lung	1	1	0	2	1	0	0	1	0	0	0	0	0	1	1	0
8	Both upper lungs	1	1	0	2	1	1	1	1	1	1	1	1	0	1	1	1
9	Both lungs	1	1	0	2	1	0	0	1	1	1	0	1	0	1	1	1
10	right lower lung	1	1	0	2	1	0	0	1	0	0	1	1	0	1	1	0
11	Right upper lung	0	0	1	1	1	0	0	1	0	0	1	0	0	0	1	0
12	Left lower lung	1	1	0	2	1	0	1	1	0	1	0	1	0	1	1	0
13	Double lower lung	1		0	2	0	0	0	0	0	0	0	0	0	0	0	1
14	Both upper lungs、Left lower lung	1	1	0	2	1	1	0	1	0	0	0	1	0	1	1	0
15	right lower lung	0	0	1	2	1	1	0	1	0	1	1	1	0	1	0	0
16	Both lungs	1	0	0	2	1	0	0	0	0	0	1	1	0	0	1	0
17	Right upper lung	0	0	1	2	1	1	0	1	0	1	0	0	0	0	0	1
18	Both lungs	1	0	0	2	0	0	0	0	0	0	1	1	0	0	0	0
19	NA	NA	NA	NA	NA	NA	NA	NA	NA	NA	NA	NA	NA	NA	NA	NA	NA
20	Both lungs	1	1	0	2	1	1	0	0	0	0	1	1	0	0	0	1
21	Leftt lower lung	0	0	1	2	1	0	0	1	1	0	1	0	0	0	0	0
22	Both lungs	1	0	0	2	0	0	0	0	0	0	0	0	0	0	1	0
23	Both lungs	1	1	1	2	1	1	0	1	1	1	0	1	0	1	1	1
24	Both lungs	1	0	0	2	1	1	0	1	1	0	0	1	0	1	1	1
25	NA	NA	NA	NA	NA	NA	NA	NA	NA	NA	NA	NA	NA	NA	NA	NA	NA
26	Both lungs	1	0	0	2	1	1	0	0	0	0	1	1	0	1	1	1
27	right lung	1	0	0	2	1	1	0	0	0	0	1	1	1	0	0	1
28	Both lungs	1	1	0	2	1	1	0	1	0	0	1	1	0	0	1	0
29	right lower lung、Left upper lung	1	0	0	2	1	0	0	0	1	1	0	1	0	1	1	0
30	Double lower lung	1	0	0	2	1	0	0	0	0	1	0	0	0	0	0	1
31	NA	NA	NA	NA	NA	NA	NA	NA	NA	NA	NA	NA	NA	NA	NA	NA	NA

## Sheet: Sheet3
Case.No		patchy	nodule	Mass-like	Solitary1/Multiple2	proximal pleura	air bronchograms	tree bud sign	Spiculation	cavitation	Broad basal sign	Hilar/mediastinal lymphadenopathy	pleural thickening	pulmonary atelectasis	Pleural traction	fibrou streak shadow	pleural effusion
1	Both upper lungs	1	0	0	2	1	0	1	1	0	0	0	0	1	1	1	0
2	Left lower lungs	0	1	0	1	1	0	0	1	0	0	0	1	1	1	1	0
3	Double lower lung	1	1	0	2	1	0	0	0	1	0	0	0	0	0	0	0
4	right lower lung、Left upper lung	1	1	0	2	1	1	1	1	0	0	0	0	0	0	0	0
5	NA	NA			NA	NA	NA	NA	NA	NA	NA	NA	NA	NA	NA	NA	NA
6	Both lungs	1	1	0	2	1	0	1	1	0	0	1	1	1	1	1	1
7	Right upper lung、Left lower lung	1	1	0	2	1	0	0	1	0	0	0	0	0	1	1	0
8	Both upper lungs	1	1	0	2	1	1	1	1	1	1	1	1	0	1	1	1
9	Both lungs	1	1	0	2	1	0	0	1	1	1	0	1	0	1	1	1
10	right lower lung	1	1	0	2	1	0	0	1	0	0	1	1	0	1	1	0
11	Right upper lung	0	0	1	1	1	0	0	1	0	0	1	0	0	0	1	0
12	Left lower lung	1	1	0	2	1	0	1	1	0	1	0	1	0	1	1	0
13	Double lower lung	1		0	2	0	0	0	0	0	0	0	0	0	0	0	1
14	Both upper lungs、Left lower lung	1	1	0	2	1	1	0	1	0	0	0	1	0	1	1	0
15	right lower lung	0	0	1	2	1	1	0	1	0	1	1	1	0	1	0	0
16	Both lungs	1	0	0	2	1	0	0	0	0	0	1	1	0	0	1	0
17	Right upper lung	0	0	1	2	1	1	0	1	0	1	0	0	0	0	0	1
18	oth lungs	1	0	0	2	0	0	0	0	0	0	1	1	0	0	0	0
19	NA	NA	NA	NA	NA	NA	NA	NA	NA	NA	NA	NA	NA	NA	NA	NA	NA
20	Both lungs	1	1	0	2	1	1	0	0	0	0	1	1	0	0	0	1
21	Leftt lower lung	0	0	1	2	1	0	0	1	1	0	1	0	0	0	0	0
22	Both lungs	1	0	0	2	否	0	0	0	0	0	0	0	0	0	1	0
23	Both lungs	1	1	1	2	1	1	0	1	1	1	0	1	0	1	1	1
24	Both lungs	1	0	0	2	1	1	0	1	1	0	0	1	0	1	1	1
25	NA	NA	NA	NA	NA	NA	NA	NA	NA	NA	NA	NA	NA	NA	NA	NA	NA
26	Both lungs	1	0	0	2	1	1	0	0	0	0	1	1	0	1	1	1
27	right lung	1	0	0	2	1	1	0	0	0	0	1	1	1	0	0	1
28	Both lungs		1	0	2	1	1	0	1	0	0	1	1	0	0	1	0
29	right lower lung、Left upper lung	1	0	0	2	1	0	0	0	1	1	0	1	0	1	1	0
30	Double lower lung	1	0	0	2	1	0	0	0	0	1	0	0	0	0	0	1
31	Leftt lower lung	0	0	1	2	1	0	0	1	0	0	0	1	0	1	1	1
32	NA	NA	NA	NA	NA	NA	NA	NA	NA	NA	NA	NA	NA	NA	NA	NA	NA
